# Supplementary material for: Whole-genome sequencing of Chlamydia psittaci from Australasian avian hosts: A genomics approach to a pathogen that still ruffles feathers
Source: Microb Genom. 2023 Jul 24;9(7):mgen001072. doi: 10.1099/mgen.0.001072 (PMC10438822; doi:10.1099/mgen.0.001072)
Supplement: Supplementary material 2 [file mgen-9-1072-s002.xlsx]

## Sheet: Table S1
Supplementary Table S1. Whole genome sequences of 10 Chlamydia psittaci samples used in this investigation: Metadata & public database accession numbers
Strain	MLST	Genotype	Country	State	Collection date	Wild/Captive	Host	Clinical presentation	Anatomical site	Bio Project ID	BioSample	SRA	GenBank
LittleCorella	ST24	A	Australia	Queensland	2020	Wild	Litlle corella	Emaciated	Cloaca	PRJNA820537	SAMN27068485	SRR18532526	JALPLX000000000
Corella_41C	ST24	A	Australia	Queensland	2020	Wild	Litlle corella	Emaciated	Cloaca	PRJNA820537	SAMN27068486	SRR18532525	JALPLY000000000
Corella_42_pooled	ST24	A	Australia	Queensland	2020	Wild	Litlle corella	Emaciated	Cloaca	PRJNA820537	SAMN27068487	SRR18532524	JALPLZ000000000
Adel_Rosella	ST24	A	Australia	South Australia	2019	Wild	Adelaide Rosella	Emaciated	Liver	PRJNA820537	SAMN27068488	SRR18532523	JALPMA000000000
NZ_Budgie	ST24	A	New Zealand	N/A	1984	N/A	Budgerigar	N/A	Culture	PRJNA820537	SAMN27068489	SRR18532522	JALPMB000000000
NZ_Psittacine1	ST24	A	New Zealand	N/A	1979	N/A	Psitacine (unknown)	N/A	Culture	PRJNA820537	SAMN27068492	SRR18532519	JALPME000000000
Bustard1C	ST332	A	Australia	Queensland	2020	Wild	Australian bustard	Clinical disease (unwell)	Eye/Choana	PRJNA820537	SAMN27068493	SRR18532518	N/A
SShearwater1_pooled	ST24	Ac	Australia	Queensland	2020	Wild	Sooty shearwater	Emaciated	Cloaca	PRJNA820537	SAMN27068494	SRR18532517	N/A
NZ_Dove1	ST27	B	New Zealand	N/A	2019	N/A	Dove (unknown)	N/A	Culture	PRJNA820537	SAMN27068490	SRR18532521	JALPMC000000000
NZ_Dove2	ST27	B	New Zealand	N/A	1985	N/A	Dove (unknown)	N/A	Culture	PRJNA820537	SAMN27068491	SRR18532520	JALPMD000000000

## Sheet: Table S2
Supplementary Table S2: Quality control metrics for the 10 samples
	Raw data										Quality control				Mapping
Strain	Average read length (base pair)	Total reads (pairs)	No. reads unclassified (%)	No. reads species #1 (%)	Species #1	No. reads species #2 (%)	Species #2	No. reads species #3 (%)	Species #3	Species #4	Total reads (pairs) after trimming	Reads survived trimming (%)	Average (range) read length (base pair)	Species #42	No. mapped read pairs to 6BC (%)	Median coverage (range)	No. mapped read pairs to pCps6BC (%)	Median coverage (range).
LittleCorella	150	1425206	199,121 (13.97)	1,157,299 (81.20)	Chlamydia psittaci	12,073 (0.85)	Homo sapiens	1,253 (0.09)	Streptomyces lividans		1194685	83.8254	149 (36 to 150)		1,004,333 (84.07)	195x (0 to 522)	Absent	Absent
Corella_41C	150	4129644	10,056 (0.24)	4,055,558 (98.21)	Chlamydia psittaci	2,008 (0.05)	Chlamydia abortus	1,171 (0.03)	Chlamydia felis		3244126	78.557	149 (36 to 150)		3,201,237 (98.68)	611x (0 to 1,276)	15,631 (0.48)	455x (32 to 935)
Corella_42_pooled	150	1321484	31,295 (2.37)	1,230,079 (93.08)	Chlamydia psittaci	6,444 (0.49)	Escherichia coli	2,214 (0.17)	Pseudomonas putida		1065123	80.6005	149 (36 to 150)		1,017,870 (95.56)	193x (0 to 440)	5,257 (0.49)	149x (0 to 347)
Adel_Rosella	150	1285090	140,118 (10.90)	1,047,211 (81.49)	Chlamydia psittaci	4,192 (0.33)	Homo sapiens	896 (0.07)	Streptomyces lividans		955783	74.3748	149 (36 to 150)		836,787 (87.55)	154x (0 to 346)	6,531 (0.68)	191x (17 to 428)
NZ_Budgie	150	2702238	60,424 (2.24)	2,549,464 (94.35)	Chlamydia psittaci	6,758 (0.25)	Homo sapiens	1,487 (0.06)	Chlamydia abortus		2161345	79.9835	149 (36 to 150)		2,088,095 (96.61)	387x (0 to 1,125)	12,851 (0.59)	343x (31 to 983)
NZ_Dove1	150	1568646	2,690 (0.17)	1,532,193 (97.68)	Chlamydia psittaci	1,103 (0.07)	Chlamydia abortus	564 (0.04)	Chlamydia felis		1123893	71.6473	149 (36 to 150)		1,103,891 (70.37)	194x (0 to 669)	13,433 (1.20)	327x (40 to 965)
NZ_Dove2	150	2215347	9,665 (0.44)	2,162,821 (97.63)	Chlamydia psittaci	1,597 (0.07)	Chlamydia abortus	803 (0.04)	Chlamydia felis		1784766	80.5637	149 (36 to 150)		1,750,375 (98.07)	334x (0 to 1,037)	17,062 (0.96)	459x (39 to 1211)
NZ_Psittacine1	150	1552074	7,267 (0.47)	1,503,867 (96.89)	Chlamydia psittaci	934 (0.06)	Chlamydia abortus	679 (0.04)	Chlamydia felis		1098822	70.797	149 (36 to 150)		1,077,353 (69.41)	192x (0 to 580)	10,708 (0.97)	279x (29 to 778)
Bustard1C	150	2473238	880,537 (35.60)	130,804 (5.29)	Chlamydia psittaci	89,003 (3.60)	Homo sapiens	45,117 (1.82)	Olsenella sp.		897031	36.2695	144 (36 to 150)		216,187 (24.10)	16x (0 to 7,376)	1,929 (0.22)	50x (1 to 173)
SShearwater1_pooled	150	1532850	276,993 (18.07)	129,733 (8.46)	Chlamydia psittaci	21,039 (1.37)	Homo sapiens	14,415 (0.94)	Fusobacterium mortiferum		479339	31.2711	142 (36 to 150)		233,513 (48.72)	18x (0 to 7,693)	747 (0.16)	19x (1 to 63)

## Sheet: Table S3
Supplementary Table S3. Whole genome sequences of 71 global Chlamydia psittaci strains used in this investigation: Metadata & public database accession numbers
Strain	MLST	Genotype	Country	State	Collection date	Host	Clinical presentation	Anatomical site	Bio Project ID	BioSample	Description	SRA	GenBank	PubMed ID
VS225	ST204	F	United States	-	1991	Parakeet	Systemic	-	PRJNA171915	SAMN02604209	Complete genome	-	CP003793	23209198
Mat116	ST208	Mat116	Japan	-	2001	Parrot	-	-	PRJNA28637	SAMN02603511	Complete genome	-	CP002744	-
BF_amazon_parrot13	ST24	A	Australia	Victoria	2022	Parrot	Asymptomatic	Faeces	PRJNA888783	SAMN31220971	Complete genome	SRR21848900	CP110211	-
02DC15	ST24	A	Germany	-	2002	Cattle	Abortion	Foetal tissue	PRJNA66481	SAMN02603518	Complete genome	-	CP002806	21705611
08DC60	ST24	A	Germany	-	2008	Human	Respiratory infection	Bronchial lavage fluid	PRJNA66485	SAMN02603520	Complete genome	-	CP002807	21705611
84/55	ST24	A	Germany	-	1984	Parakeet	Severe respiratory disease	Lung	PRJNA171856	SAMN02604206	Complete genome	-	CP003790	23209198
01DC11	ST24	A	Germany	-	2001	Pig	Ocular disease	Conjunctival swab	PRJNA66479	SAMN02603517	Complete genome	-	CP002805	21705611
GIMC 2004:CpsAP23	ST24	A	Russia	Moscow	1971	Human	Arthritis	Synovial fluid	PRJNA413809	SAMN07767708	Complete genome	-	CP024455	-
GIMC 2005:CpsCP1	ST24	A	Russia	Moscow	1971	Human	Arthritis	Synovial fluid	PRJNA413811	SAMN07767758	Complete genome	-	CP024451	-
GIMC 2003:Cps25SM	ST24	A	United States	California	1964	Human	Arthritis	Synovial fluid	PRJNA413813	SAMN07767707	Complete genome	-	CP024453	-
6BC	ST24	A	United States	-	1930	Parakeet	Orthitosis	-	PRJNA62889	SAMN02603382	Complete genome	-	CP002586	21622741
CP3	ST27	B	United States	California	1957	Pigeon	Systemic	-	PRJNA172450	SAMN02604213	Complete genome	-	CP003797	23209198
CPS-QD/LS	ST28	A	China	Qingdao	2020	Duck	Asymptomatic	Lung	PRJNA874602	SAMN30556451	Complete genome	-	CP103952	-
LS-QXC01	ST28	A	China	-	2022	Human	-	-	PRJNA846105	SAMN28868607	Complete genome	-	CP098512	-
GR9	ST28	C	Germany	-	1960	Duck	Systemic	-	PRJNA171913	SAMN02604207	Complete genome	-	CP003791	23209198
WS/RT/E30	ST28	E/B	Germany	-	2001	Duck	Asymptomatic	-	PRJNA171916	SAMN02604210	Complete genome	-	CP003794	23209198
AMK	ST28	C	Russia	Volga	2017	Cattle	-	-	PRJNA597844	SAMN13684682	Complete genome	-	CP047319	-
Rostinovo-70	ST28	C	Russia	-	2017	Cattle	-	-	PRJNA548850	SAMN12057462	Complete genome	-	CP041038	-
M56	ST31	M56	Canada	Saskatchewan	1961	Muskrat	Death	Spleen	PRJNA171917	SAMN02604211	Complete genome	-	CP003795	23209198
WC	ST32	WC	United States	California	1963	Cattle	-	-	PRJNA171918	SAMN02604212	Complete genome	-	CP003796	23209198
MN	ST35	E	United States	-	1934	Human	Influenza-like infection	-	PRJNA171914	SAMN02604208	Complete genome	-	CP003792	23209198
NJ1	ST43	D	United States	New Jersey	1954	Turkey	Systemic	-	PRJNA172451	SAMN02604214	Complete genome	-	CP003798	23209198
Ful127	ST197	Ac	Faroe Islands	-	2016	Fulmar	Asymptomatic	Cloacal swab	PRJNA490061	SAMN10239597	Draft genome (assembly)	-	CP033059	-
Horse_pl	ST24	A	Australia	New South Wales	2014	Horse	Placentitis	Placental tissue	PRJNA422298	SAMN08166441	Draft genome (assembly)	-	GCF_002848405	29765033
CB3	ST24	A	China	Hubei	1991	House-sparrow	Low mammalian toxicity	Spleen	PRJNA245047	SAMN02731088	Draft genome (assembly)	-	GCF_000687415	24903864
CB7	ST24	A	China	Hubei	1991	Parrotbill	Low mammalian toxicity	Spleen	PRJNA244792	SAMN02729061	Draft genome (assembly)	-	GCF_000687395	24903864
UGA	ST24	A	United States	-	1995	Cockatiel	-	-	PRJNA217087	SAMN04497623	Draft genome (assembly)	-	GCF_001563055	25887617
Cal10	ST24	A	United States	-	1930	Ferret	Meningopneumonitis	-	PRJNA62891	SAMN02435899	Draft genome (assembly)	-	GCF_000204175	21622741
DD-34	ST24	A	United States	Maryland	1949	Parrot	-	-	PRJNA68343	SAMN04201205	Draft genome (assembly)	-	GCF_001401465	25887617
HJ	ST35		China	Hubei	2013	Columba livia	Respiratory distress	Living meat pigeon	PRJNA254934	SAMN02905838	Draft genome (assembly)	-	GCF_000786005	25744990
L99	ST35	E	China	Beijing	2019	Human	Respiratory failure	Bronchoalveolar lavage	PRJNA642702	SAMN15396104	Draft genome (assembly)	-	GCF_014901175	34078288
Frances	ST35	E	United States	-	1934	Ferret	-	-	PRJNA68345	SAMN04201206	Draft genome (assembly)	-	GCF_001401485	25887617
09DC79	ST47	B	Germany	-	2009	Pigeon	-	-	PRJNA77113	SAMN00860219	Draft genome (assembly)	-	GCF_000417605	-
01DC12	ST56	E	Germany	Saxony-Anhalt	2001	Pig	-	-	PRJEB383	SAMEA2272414	Draft genome (assembly)	ERS379839	HF545614	23405306
99DC5	ST218	A*	Germany	-	1999	Horse	-	-	PRJNA77075	SAMN00860247	Draft genome (reads)	SRS309879	GCF_000415785	-
401	ST24	A	Australia	Victoria	2015	Crimson Rosella	Wasting, diarrhoea	Liver	PRJNA798154	SAMN25047832	Draft genome (reads)	SRS11697451	GCF_023606605	34451478
222L	ST24	A	Australia	Victoria	2015	Crimson Rosella	Wasting	Liver	PRJNA798154	SAMN25047831	Draft genome (reads)	SRS11697450	GCF_023606585	34451478
Rosella_2	ST24	A	Australia	New South Wales	2020	Crimson Rosella	-	Spleen	PRJNA798154	SAMN25047840	Draft genome (reads)	SRS11697462	GCF_023606445	34451478
10652_placenta	ST24	A	Australia	New South Wales	2016	Horse	Placentitis	Foetal tissue	PRJNA422301	SAMN08166445	Draft genome (reads)	SRS11569064	GCF_002844705	29765033
8882_foetus	ST24	A	Australia	New South Wales	2016	Horse	Placentitis	Foetal tissue	PRJNA422301	SAMN08166443	Draft genome (reads)	SRS11569061	GCF_002844745	29765033
8882_placenta	ST24	A	Australia	New South Wales	2016	Horse	Placentitis	Placental tissue	PRJNA422301	SAMN08166442	Draft genome (reads)	SRS11569060	CP092197	29765033
9945_foetus	ST24	A	Australia	New South Wales	2016	Horse	Placentitis	Foetal tissue	PRJNA422301	SAMN08166444	Draft genome (reads)	SRS11569062	CP092199	29765033
9945_placenta	ST24	A	Australia	New South Wales	2016	Horse	Placentitis	Placental tissue	PRJNA422301	SAMN08166446	Draft genome (reads)	SRS11569063	GCF_023063015	29765033
Foal1_C	ST24	A	Australia	New South Wales	2018	Horse	Placentitis	Placenta	PRJNA798154	SAMN25047833	Draft genome (reads)	SRS11697455	GCF_023606565	34451478
Foal2_C	ST24	A	Australia	New South Wales	2018	Horse	Placentitis	Lung	PRJNA798154	SAMN25047834	Draft genome (reads)	SRS11697456	GCF_023606505	34451478
Foal3_C	ST24	A	Australia	New South Wales	2018	Horse	Placentitis	Lung	PRJNA798154	SAMN25047835	Draft genome (reads)	SRS11697457	GCF_023606515	34451478
FoalA_W21	ST24	A	Australia	New South Wales	2021	Horse	Placentitis	vaginal	PRJNA798154	SAMN25047843	Draft genome (reads)	SRS11697454	GCF_023606355	36269227
Morandig_Foal3_lung	ST24	A	Australia	Victoria	2021	Horse	Placentitis	Lung	PRJNA798154	SAMN25047838	Draft genome (reads)	SRS11697460	GCF_023606395	36269227
Plac_F43	ST24	A	Australia	New South Wales	2020	Horse (foetus)	Placentitis	Placenta	PRJNA798154	SAMN25047836	Draft genome (reads)	SRS11697458	GCF_023606465	36269227
Mare_F43_pooled	ST24	A	Australia	New South Wales	2020	Horse (mare)	Placentitis	Vaginal/nasal	PRJNA798154	SAMN25047837	Draft genome (reads)	SRS11697459	GCF_023606485	36269227
Fa An	ST24	A	Australia	New South Wales	2009	Human	Pneumonia	Throat swab	PRJNA312244	SAMN04496844	Draft genome (reads)	SRS1299293	GCF_001714595	27488134
Fr Da	ST24	A	Australia	New South Wales	2003	Human	Pneumonia	Throat swab	PRJNA312245	SAMN04496845	Draft genome (reads)	SRS1299294	GCF_001714565	27488134
Ho Re lower	ST24	A	Australia	New South Wales	2012	Human	Respiratory infection	Bronchial aspirate	PRJNA312249	SAMN04496848	Draft genome (reads)	SRS1299295	GCF_001735985	27488134
Ho Re upper	ST24	A	Australia	New South Wales	2012	Human	Respiratory infection	Throat swab	PRJNA312248	SAMN04496847	Draft genome (reads)	SRS1299296	GCF_001736055	27488134
Po An	ST24	A	Australia	New South Wales	2009	Human	Pneumonia	Throat swab	PRJNA312250	SAMN04496849	Draft genome (reads)	SRS1299297	GCF_001736045	27488134
Zo Pa	ST24	A	Australia	New South Wales	2008	Human	Pneumonia	Throat swab	PRJNA312240	SAMN04496222	Draft genome (reads)	SRS1299559	GCF_001714585	27488134
KingParrot_6	ST24	A	Australia	New South Wales	2019	King Parrot	-	Pooled	PRJNA798154	SAMN25047842	Draft genome (reads)	SRS11697453	GCF_023606385	34451478
Corella_11	ST24	A	Australia	New South Wales	2019	Little Corella	-	Cloaca	PRJNA798154	SAMN25047841	Draft genome (reads)	SRS11697452	GCF_023606415	34451478
CR009	ST24	A	Australia	New South Wales	2006	Parrot	Wasting	-	PRJNA312238	SAMN04496221	Draft genome (reads)	SRS1299276	GCF_001714575	27488134
02DC14	ST24	A	Germany	-	-	Cattle	-	-	PRJNA77079	SAMN00860203	Draft genome (reads)	SRS309835	GCF_000417565	-
03DC29	ST24	A	Germany	-	-	Parrot	-	-	PRJNA77097	SAMN00860211	Draft genome (reads)	SRS309843	GCF_000415665	-
C6/98	ST24	A	Germany	-	-	Rabbit	-	-	PRJNA77071	SAMN00860250	Draft genome (reads)	SRS309882	GCF_000417675	-
04DC42	ST24	A	Germany	-	-	Rat	-	-	PRJNA77103	SAMN00860213	Draft genome (reads)	SRS309845	GCF_000415685	-
C19/98	ST24	A	Germany	-	1998	Sheep	-	-	PRJNA77073	SAMN00860249	Draft genome (reads)	SRS309881	GCF_000415805	-
Racing_Pigeon24	ST27	B	Australia	New South Wales	2018	Pigeon	Orthitosis	Pooled	PRJNA798154	SAMN25047839	Draft genome (reads)	SRS11697461	GCF_023606545	34451478
08-2626_L3	ST28	E*	France	-	-	Duck	-	-	PRJNA77065	SAMN00860214	Draft genome (reads)	SRS309846	GCF_000417825	-
06-1683	ST28	E/B	France	-	-	Human	-	-	PRJNA77061	SAMN01821298	Draft genome (reads)	SRS377721	GCF_000415845	-
C1/97	ST28	C	Germany	-	-	Sheep	-	-	PRJNA77069	SAMN00860248	Draft genome (reads)	SRS309880	GCF_000417655	-
09DC77	ST47	B	Germany	-	-	Pigeon	-	-	PRJNA77109	SAMN00860216	Draft genome (reads)	SRS309848	GCF_000415725	-
09DC78	ST47	B	Germany	-	2009	Pigeon	-	-	PRJNA77111	SAMN00860217	Draft genome (reads)	SRS309849	GCF_000415745	-
09DC80	ST47	B	Germany	-	-	Pigeon	-	-	PRJNA77115	SAMN00860218	Draft genome (reads)	SRS309850	GCF_000415765	-

## Sheet: Table S4
Supplementary Table S4: Assembly metrics for 81 global strains
		Chromosome de novo assembly
Strain	Plasmid length (base pairs)	No. contigs	No. contigs (min=1,000)	Largest contig (base pairs)	Chromosome length (base pairs)	GC (%)	N50
01DC11	Absent	1	1	1172197	1172197	39.06	1172197
02DC15	Absent	1	1	1172182	1172182	39.06	1172182
08DC60	Absent	1	1	1172032	1172032	39.05	1172032
6BC	7553	1	1	1171667	1171667	39.06	1171667
84/55	7487	1	1	1172064	1172064	39.06	1172064
AMK	7552	1	1	1152497	1152497	39.12	1152497
BF_amazon_parrot13	7553	1	1	1160701	1160701	39.03	1160701
CP3	7552	1	1	1168150	1168150	39.06	1168150
CPS-QD/LS	7553	1	1	1149432	1149432	39.08	1149432
GIMC 2003:Cps25SM	7553	1	1	1166857	1166857	39.11	1166857
GIMC 2004:CpsAP23	7549	1	1	1172364	1172364	39.06	1172364
GIMC 2005:CpsCP1	7553	1	1	1172381	1172381	39.06	1172381
GR9	Absent	1	1	1147152	1147152	39.08	1147152
LS-QXC01	7702	1	1	1149599	1149599	39.06	1149599
M56	7553	1	1	1161385	1161385	38.79	1161385
Mat116	Absent	1	1	1163362	1163362	39.06	1163362
MN	7491	1	1	1168490	1168490	39.06	1168490
NJ1	7552	1	1	1161434	1161434	38.96	1161434
Rostinovo-70	7553	1	1	1152559	1152559	39.12	1152559
VS225	7553	1	1	1157385	1157385	39.02	1157385
WC	7553	1	1	1172265	1172265	39.08	1172265
WS/RT/E30	7553	1	1	1140789	1140789	39.03	1140789
01DC12	7553	2	2	842690	1168412	39.05	842690
09DC79	7549	16	15	297156	1167216	39.05	243364
Cal10	7553	3	3	460926	1169283	39.06	382708
CB3	Absent	28	18	308803	1167679	39.05	202558
CB7	7577	58	30	213370	1165022	39.05	114733
DD-34	7553	7	5	473735	1163238	39.03	380480
Frances	7553	21	18	919847	1161451	39.04	919847
Ful127	7630	2	2	890645	1171308	39.06	890645
HJ	3 contigs	78	54	189281	1229988	39.06	122953
Horse_pl	7553	2	2	709254	1169642	39.06	709254
L99	Absent	34	21	244315	1164620	39.04	106761
UGA	7553	12	8	473689	1163657	39.03	315344
401	7553	11	11	325786	1165047	39.04	315320
02DC14	7553	1	1	1172902	1172902	39.06	1172902
03DC29	7553	1	1	1166911	1166911	39.04	1166911
04DC42	Absent	1	1	1172262	1172262	39.06	1172262
06-1683	7553	4	4	945044	1149143	39.06	945044
08-2626_L3	7553	3	3	1145000	1149875	39.07	1145000
09DC77	7553	1	1	1168078	1168078	39.05	1168078
09DC78	7553	2	2	787705	1168124	39.05	787705
09DC80	7553	1	1	1168073	1168073	39.05	1168073
10652_placenta	7553	7	7	490929	1177615	39.05	427680
222L	7553	11	10	316623	1166849	39.05	285565
8882_foetus	7553	19	19	261486	1166374	39.04	92977
8882_placenta	7553	1	1	1166642	1166642	39.04	1166642
9945_foetus	7553	1	1	1166085	1166085	39.04	1166085
9945_placenta	7553	4	4	509601	1167123	39.04	392158
99DC5	7553	1	1	1174608	1174608	39.09	1174608
C1/97	Absent	2	2	771672	1151009	39.07	771672
C19/98	7553	1	1	1169623	1169623	39.05	1169623
C6/98	7553	1	1	1169628	1169628	39.05	1169628
Corella_11	7553	8	8	451571	1170178	39.04	327129
CR009	7553	3	3	777298	1163291	39.03	777298
Fa An	5 contigs	7	7	777412	1169896	39.07	777412
Foal1_C	7553	6	6	770455	1169558	39.05	770455
Foal2_C	7553	5	5	777346	1166001	39.04	777346
Foal3_C	7553	6	6	420283	1167013	39.04	360420
FoalA_W21	7553	3	3	775982	1167334	39.04	775982
Fr Da	7553	7	7	321652	1164104	39.04	306939
Ho Re lower	7553	3	3	1159632	1170185	39.05	1159632
Ho Re upper	7553	4	4	777998	1169400	39.04	777998
KingParrot_6	7553	24	24	166468	1166193	39	100441
Mare_F43_pooled	3 contigs	10	10	421660	1167787	39.05	233570
Morandig_Foal3_lung	7553	8	8	534456	1168869	39.04	242156
Plac_F43	7,552*	8	8	769768	1171876	39.06	769768
Po An	7553	4	4	1085287	1164319	39.03	1085287
Racing_Pigeon24	7553	5	5	525814	1166741	39.05	303389
Rosella_2	7553	6	6	622003	1172976	39.05	622003
Zo Pa	7553	1	1	1169660	1169660	39.05	1169660
Adel_Rosella	7553	7	7	486864	1171636	38.99	310394
Bustard1C	7554	11	11	20089	906105	39.09	6530
Corella_41C	7553	5	5	489374	1180277	39.01	295220
Corella_42_pooled	7553	19	19	384257	1180373	39.04	120923
LittleCorella	Absent	16	11	411129	1183547	39.15	383295
NZ_Budgie	7553	5	5	388983	1179597	39.02	383500
NZ_Dove1	7553	17	17	375669	1172655	39.03	113369
NZ_Dove2	7553	12	12	374295	1175998	39.01	267147
NZ_Psittacine1	7553	11	11	388944	1179586	39.02	181659
SShearwater1_pooled	2 contigs	325	325	7862	706748	39.27	2447

## Sheet: Table S5
Supplementary Table S5. MLST and ompA genotyping of 26 new Chlamydia psittaci avian samples from this study
Strain	MLST	Genotype	Country	State	Collection date	Captive/Wild	Host	Clinical presentation	Anatomical site
Bird1	24	A	Australia	New South Wales	2022	Captive	Non-poultry bird	N/A	Clinical Swab
Bird2	24	A	Australia	New South Wales	2022	Captive	Non-poultry bird	N/A	Clinical Swab
Bird3	24	A	Australia	New South Wales	2022	Captive	Non-poultry bird	N/A	Clinical Swab
Cockatiel1C	24	A	Australia	New South Wales	2022	Captive	Cockatiel	N/A	Conjunctiva/Cloaca/Choana Swab
BHCaique1	24	A	Australia	New South Wales	2022	Captive	Blackheaded Caique	N/A	Clinical Swab
Isolate1	24	A	New Zealand	N/A	1984	NA	Unknown	N/A	Yolk Sac
Isolate2	24	A	New Zealand	N/A	1985	NA	Unknown	N/A	NA
Isolate3	24	A	New Zealand	N/A	1985	NA	Unknown	N/A	Pleural Swab
Isolate4	24	A	New Zealand	N/A	1985	NA	Unknown	N/A	Liver
Isolate5	24	A	New Zealand	N/A	1983	NA	Unknown	N/A	NA
Isolate6	24	A	New Zealand	N/A	1984	NA	Unknown	N/A	NA
Isolate7	24	A	New Zealand	N/A	1985	NA	Unknown	N/A	Spleen
Isolate8	24	A	New Zealand	N/A	1993	NA	Unknown	N/A	NA
Isolate9	24	A	New Zealand	N/A	1991	NA	Unknown	N/A	NA
Isolate10	24	A	New Zealand	N/A	1985	NA	Unknown	N/A	Spleen
Isolate11	24	A	New Zealand	N/A	1985	NA	Unknown	N/A	Liver
Pigeon1C	27	B	Australia	New South Wales	2022	Captive	Unspecified Pigeon	N/A	Cloacal Swab
Pigeon2C	27	B	Australia	New South Wales	2022	Captive	Unspecified Pigeon	N/A	Cloacal Swab
Pigeon3C	27	B	Australia	New South Wales	2022	Captive	Unspecified Pigeon	N/A	Cloacal Swab
NZ_Blue_penguin	27	B	New Zealand	N/A	2019	Captive	Blue penguin	Clinical disease	Tissue
NZ_Diamond_dove	27	B	New Zealand	N/A	2016	Captive	Diamond dove	Asymptomatic	Tissue
NZ_Superb_parrot	27	B	New Zealand	N/A	2016	Captive	Superb parrot	Asymptomatic	Tissue
NZ_Zebrafinch	27	B	New Zealand	N/A	2016	Captive	Zebra finch	Asymptomatic	Tissue
Rosella1C*	35	E	Australia	New South Wales	2022	Captive	Rosella	N/A	Choana/Cloaca Swab
Rosella1L*	35	E	Australia	New South Wales	2022	Captive	Rosella	N/A	Liver
Rosella1S*	35	E	Australia	New South Wales	2022	Captive	Rosella	N/A	Spleen
Note: Samples with (*) denotes different sampled sites taken from the same infected host

## Sheet: Table S6
Supplementary Table S6. Chlamydia psittaci ST24 BEAST analysis results summary
		Nested Sampling		BEAST2 run outputs
Clock Rate Model	Population model	Marginal likelihood (standard deviation)	Column1	Chain length for each triplicate	tMRCA (95% HPD)	Mean Clock Rate (95% HPD)	Mean Tree Likelihood	Median Clock Rate	SNP/year/site**
Relaxed log-normal	Bayesian Skyline	-4,538.79 (±2.69)		100 million	1830 (1625 to 1902)	5.58E-04 (1.19E-04 to 9.10E-04)	-4300.85	0.00056649	3.45239e-07
Relaxed log-normal	Constant	-4,531.74 (±2.69)		100 million	1832 (1734 to 1891)	7.42E-04 (4.34E-04 to 1.08E-03)	-4301.61	0.0007245	4.41536e-07
Relaxed log-normal	Exponential	-4,539.28 (±2.69)		100 million	1835 (1750 to 1893)	7.05E-04 (4.07E-04 to 1.03E-03)	-4302	0.00069014	4.20596e-07
Strict	Bayesian Skyline	-4,559.34 (±2.71)		100 million	1804 (1517 to 1871)	3.91E-04 (1.07E-04 to 5.63E-04)	-4338.59	0.00040957	2.49607e-07
Strict	Constant	-4,559.41 (±2.52)		100 million	1821 (1758 to 1864)	4.72E-04 (3.23E-04 to 6.16E-04)	-4342.05	0.00047376	2.88726e-07
Strict	Exponential	-4,561.56 (±2.58)		100 million	1820 (1754 to 1865)	4.67E-04 (3.10E-04 to 6.14E-04)	-4342.3	0.00046931	2.86014e-07
10% Burnin & 1,000 replicates **relative to genome size
